# Supplementary material for: Rapid On-Site Detection of SARS-CoV-2 Using RT-LAMP Assay with a Portable Low-Cost Device
Source: Biosensors (Basel). 2023 Jul 12;13(7):724. doi: 10.3390/bios13070724 (PMC10377351; doi:10.3390/bios13070724)
Supplement: Supplementary file 1 [file biosensors-13-00724-s001.zip]

Archive with 2 entries (2 files):
- biosensors-2470595-sup.pdf
- Video S1-a simple detection device.mp4
